# Supplementary material for: A study in Polish patients with cardiomyopathy emphasizes pathogenicity of phospholamban (PLN) mutations at amino acid position 9 and low penetrance of heterozygous null PLN mutations
Source: BMC Med Genet. 2015 Apr 3;16:21. doi: 10.1186/s12881-015-0167-0 (PMC4421997; doi:10.1186/s12881-015-0167-0)
Supplement: Additional file 1: Table S1. — List of genes in cardiomyopathy panel. [file 12881_2015_167_MOESM1_ESM.xls]

## Sheet: Arkusz1
gene	gene name
ABCC9	ATP-binding cassette sub-family C member 9
ACTC1	Actin, alpha cardiac muscle 1
ACTN2	Alpha-actinin-2
ANKRD1	Ankyrin repeat domain-containing protein 1
BAG3	BAG family molecular chaperone regulator 3
CRYAB	Alpha-crystallin B chain
CSRP3	Cysteine and glycine-rich protein 3
DES	Desmin
EMD	Emerin
ILK	Integrin-linked protein kinase
LAMA4	Laminin subunit alpha-4
LDB3	LIM domain-binding protein 3
LMNA	Lamin A/C
MYBPC3	Myosin binding protein C
MYH6	Myosin-6
MYH7	Myosin-7
MYL2	Myosin regulatory light chain 2, ventricular/cardiac muscle isoform
MYL3	Myosin light chain 3
MYPN	Myopalladin
PDLIM3	PDZ and LIM domain protein 3
PLN	Cardiac phospholamban
PSEN1	Presenilin-1
PSEN2	Presenilin-2
RBM20	RNA-binding protein 20
SCN5A	Sodium channel protein type 5 subunit alpha
SGCD	Delta-sarcoglycan
TAZ	Tafazzin
TCAP	Telethonin
TMPO	Lamina-associated polypeptide 2, isoform alpha (Thymopoeitin)
TNNC1	Troponin C, slow skeletal and cardiac muscles
TNNI3	Troponin I, cardiac muscle
TNNT2	Troponin T, cardiac muscle
TPM1	Tropomyosin alpha-1 chain
TTN	Titin
VCL	Vinculin
