# Supplementary material for: A study in Polish patients with cardiomyopathy emphasizes pathogenicity of phospholamban (PLN) mutations at amino acid position 9 and low penetrance of heterozygous null PLN mutations
Source: BMC Med Genet. 2015 Apr 3;16:21. doi: 10.1186/s12881-015-0167-0 (PMC4421997; doi:10.1186/s12881-015-0167-0)
Supplement: Additional file 2: Table S2. — Sequences of primer used in the study. [file 12881_2015_167_MOESM2_ESM.xls]

## Sheet: Arkusz1
PRIMER	Forward	Reverse
PLN_exon1	agctcttcaacatcttcacca	gacaaaccagtaaccaggatca
PLN_exon2	tgctgaggaagatgaattagtgt	ctcaggaagtggtctgttataca
PLN_exon2 for Real Time CNV analysis	gacttcctgtcctgctggta	cctgtctgcatgggatgac
ALB for Real Time CNV analysis	gctgtcatctcttgtgggctgt	actcatgggagctgctggttc
DES_exon2/3	cgtttccactgccagcttta	actttccggctgctttcc
